# Supplementary material for: Single-Cell RNA-Sequencing Reveals Peripheral T Helper Cells Promoting the Development of IgG4-Related Disease by Enhancing B Cell Activation and Differentiation
Source: Int J Mol Sci. 2023 Sep 6;24(18):13735. doi: 10.3390/ijms241813735 (PMC10530310; doi:10.3390/ijms241813735)
Supplement: Supplementary file 1 [file ijms-24-13735-s001.zip]

Archive with 3 entries (3 files):
- Supplementary Figures.pdf
- supplementary Methods.pdf
- supplementary tables.pdf
